# Supplementary material for: Robust Electrospinning-Constructed Cellulose Acetate@Anthocyanin Ultrafine Fibers: Synthesis, Characterization, and Controlled Release Properties
Source: Polymers (Basel). 2022 Sep 27;14(19):4036. doi: 10.3390/polym14194036 (PMC9571753; doi:10.3390/polym14194036)
Supplement: Supplementary file 1 [file polymers-14-04036-s001.zip]

Archive with 1 entries (1 files):
- polymers-1892186-supplementary.pdf
